# Supplementary material for: Effects of internet-based cognitive behavioral therapy on anxiety and depressive symptoms among patients with cardiovascular and cerebrovascular diseases: a systematic review and meta-analysis
Source: Front Psychiatry. 2025 Jan 16;15:1433558. doi: 10.3389/fpsyt.2024.1433558 (PMC11779714; doi:10.3389/fpsyt.2024.1433558)
Supplement: Supplementary file 1 [file DataSheet1.zip]

Archive with 2 entries (2 files):
- Supplementary Material Presentation/PRISMA_2020_checklist.docx
- Supplementary Material Presentation/Supplementary Material-included articles.docx
